# Supplementary material for: LASP1, CERS6, and Actin Form a Ternary Complex That Promotes Cancer Cell Migration
Source: Cancers (Basel). 2023 May 16;15(10):2781. doi: 10.3390/cancers15102781 (PMC10216351; doi:10.3390/cancers15102781)
Supplement: Supplementary file 1 [file cancers-15-02781-s001.zip]

Archive with 3 entries (3 files):
- Supplementary File S1.pdf
- Supplementary Methods.pdf
- Supplementary Tables and Figures.pdf
